# Supplementary material for: A Short Series of Case Reports of COVID-19 in Immunocompromised Patients
Source: Viruses. 2022 Apr 29;14(5):934. doi: 10.3390/v14050934 (PMC9145915; doi:10.3390/v14050934)
Supplement: Supplementary file 1 [file viruses-14-00934-s001.zip]

Archive with 1 entries (1 files):
- viruses-1601402-supplementary.pdf
